# Supplementary material for: Oral Capsaicinoid Administration Alters the Plasma Endocannabinoidome and Fecal Microbiota of Reproductive-Aged Women Living with Overweight and Obesity
Source: Biomedicines. 2021 Sep 17;9(9):1246. doi: 10.3390/biomedicines9091246 (PMC8471891; doi:10.3390/biomedicines9091246)
Supplement: Supplementary file 1 [file biomedicines-09-01246-s001.zip]

Archive with 1 entries (1 files):
- biomedicines-1342932-supplementary.pdf
